# Supplementary material for: Clinical and molecular characterization of HER2 amplified-pancreatic cancer
Source: Genome Med. 2013 Aug 31;5(8):78. doi: 10.1186/gm482 (PMC3978667; doi:10.1186/gm482)
Supplement: Additional file 1: Table S1 — Literature reports of Her2 positive rate in pancreatic ductal adenocarcinoma by immunohistochemistry and in situ hybridization techniques. [file gm482-S1.xlsx]

## Sheet: Sheet1
Supplementary Table 1: Literature reports of Her2 positive rate in pancreatic ductal adenocarcinoma by immunohistochemistry and in-situ hybridization techniques
Reference	Criteria for overexpression	No. of cases	Her2 IHC positive (%)	Her2 ISH positive (%)
Hall et al 1990	strong membrane staining	87	1
Williams et al 1991	Any positive staining	23	65
Yamanaka et al 1993	Any positive staining	76	45
Satoh et al 1993	Any positive staining	14	7
Sakorafas et al 1995	Any positive cytoplasmic staining	20	20
Okada et al 1995	Any positive staining	36	31
Lei et al 1995	Moderate or strong positive staining	27	44
Day et al 1996	3+ membrane staining	19	11
Dergham et al 1997	Any positive membrane staining	81	82
Apple et al 1999	Any positive staining	15	80
Novotny et al 2001	Any positive staining	51	30
Safran et al 2001	3+ membrane staining	154	6	2
Koka et al 2002	2+ or 3+ membrane staining	308	16
Schlieman et al 2003	2+ or 3+ membrane staining	78	65
Ueda et al 2004	2+ or 3+ membrane staining	76	3
Saxby et al 2004	3+ membrane staining	30	17	3
Tapia et al 2007	3+ membrane staining	41	0
Dancer et al. 2007	3+ membrane staining	32	7	11
Sharif et al 200820	Any membrane staining	63	0	25
Komoto et al. 2009	3+ membrane staining	129	29	-
Harder et. 2012	3+ membrane staining	212	11	3.3
References:
Hall, PA. et al.The Journal of pathology 161, 195-200
Williams, TM et al. Journal of immunopathology, molecular and cellular biology 59, 46-52 (1991)
Yamanaka, Y. et al. Human pathology 24, 1127-1134 (1993)
Satoh, K. et al. Cancer 72, 51-56 (1993)
Sakorafas, GH. et al. European journal of surgical oncology 21, 251-253 (1995)
Okada, N et al. Oncology 52, 392-396 (1995)
Lei, S. et al. International journal of pancreatology 17, 15-21, doi:10.1007/BF02788354 (1995)
Day, JD. et al. Human pathology 27, 119-124 (1996)
Dergham, ST. et al. International journal of pancreatology 21, 225-234 (1997)
Apple, SK. et al. Human pathology 30, 123-129 (1999)
Novotny, J. et al. Neoplasma 48, 188-191 (2001)
Safran, H. et al. American journal of clinical oncology 24, 496-499 (2001)
Koka, V. et al. Anticancer research 22, 1593-1597 (2002)
Schlieman, MG. et al. British journal of cancer 89, 2110-2115, doi:10.1038/sj.bjc.6601396 (2003)
Ueda, S. et al. Pancreas 29, e1-8 (2004)
Saxby, AJ. et al. The American journal of surgical pathology 29, 1125-1134 (2005)
Tapia, C. et al. Modern pathology 20, 192-198 (2007)
Dancer, J et al. Oncology reports 18, 151-155 (2007)
Sharif, S et al. Digestive diseases and sciences 53, 3026-3032 (2008)
Komoto, M et al. Cancer science 100, 1243-1247 (2009)
Harder, J. et al. British journal of cancer 106, 1033-1038 (2012).
