# Supplementary material for: Clinical and molecular characterization of HER2 amplified-pancreatic cancer
Source: Genome Med. 2013 Aug 31;5(8):78. doi: 10.1186/gm482 (PMC3978667; doi:10.1186/gm482)
Supplement: Additional file 3: Table S2 — Clinico-pathological characteristics of the cohort. [file gm482-S3.xlsx]

## Sheet: Sheet1
Supplementary Table 2: Clinico-pathological characteristics of the cohort.
Clinicopathological characteristics	Total cohort	DSS (months)	P value
	N=469		(log-rank test)
Sex no. (%)			0.5489
Male	241 (51)	19.4
Female	228 (49)	20.7
Age (years)
Mean	66
Median	68
Range	28-88
AJCC (7th ed)			0.0002
No. (%)
Stage 1a	17 (3.6)	39.8
Stage 1b	25 (5.3)	24.1
Stage 2a	132 (28.1)	21.3
Stage 2b	279 (59.5)	18.7
Stage 4	16 (3.4)	9.4
T Stage			0.4325a
T1	32
T2	64	23.3
T3	372
T4	1	19.2
N Stage			0.022
N0	180	22.9
N1	289	18.3
Grade (AJCC 7th ed)			0.0800b
1 (well differentiated)	36
2 (moderately differentiated)	305	20.1
3 (poorly differentiated)	125
4 (undifferentiated)	3	19.9
Tumor size			<0.0001
<=20mm	105	28.4
>20mm	364	17.8
Vascular invasion			0.0014
Present	222	17.4
Absent	247	22.5
Perineural invasion			0.0248
Present	339	18.8
Absent	130	23.3
Tumor location			0.0001
Head	381	21.7
Others	88	12.9
Margins			<0.0001
Clear	301	22.5
Involved	168	16.4
Outcome
Follow-up (months)	0.03-240
Median FU (months)	16
Death PDAC	369
Death Other	32
Death Unknown	16
Alive	49
Lost to follow-up	3
Cancer specific survival
Mean (months)	20
Standard deviation	19.43
Recurrence
Present	261
Absent	78
Unknown	130
Pattern of recurrence
Lung without liver metastasis	22 (of 261)
Any recurrence
without liver
metastasis	127 (of 261)
Adjuvant therapy		21.8	0.0015
Yes	175	18.4
No	289
unknown	5
aanalysed as T1/2 vs T3/4
banalysed as G1/2 vs G3/4
