# Supplementary material for: Clinical and molecular characterization of HER2 amplified-pancreatic cancer
Source: Genome Med. 2013 Aug 31;5(8):78. doi: 10.1186/gm482 (PMC3978667; doi:10.1186/gm482)
Supplement: Additional file 4: Figure S1 — HER2 mRNA expression relative to cohort. [file gm482-S4.xlsx]

## Sheet: Sheet1
Supplementary Figure 1: HER2 mRNA expression relative to cohort (n = 90). The sample with high level HER2-amplification is indicated in red.
