# Supplementary material for: Clinical and molecular characterization of HER2 amplified-pancreatic cancer
Source: Genome Med. 2013 Aug 31;5(8):78. doi: 10.1186/gm482 (PMC3978667; doi:10.1186/gm482)
Supplement: Additional file 7: Table S8 — MSigDB analysis of all genes affected by mutation, tructural variation (SV) and copy number variation (CNV) (from Additional file 6: Table S7). [file gm482-S7.xlsx]

## Sheet: Sheet1
Supplementary Table 8: MSigDB analysis of all genes impacted by mutation, SV and CNV (from Supp Table 7).
Collection(s):	C2
# overlaps shown:	50
# genesets in collections:	4850
# genes in comparison (n):	47
# genes in collections (N):	21046
Gene Set Name	# Genes in Gene Set (K)	Description	# Genes in Overlap (k)	k/K	p value	biological theme
NIKOLSKY_BREAST_CANCER_17Q11_Q21_AMPLICON	133	Genes within amplicon 17q11-q21 identified in a copy number alterations study of 191 breast tumor samples.	13	0.0977	0	HER2-amplicon
FARMER_BREAST_CANCER_CLUSTER_8	7	Cluster 8: selected ERBB2 [GeneID=2064] amplicon genes clustered together across breast cancer samples.	3	0.4286	3.63e-07	HER2-amplicon
KEGG_AUTOIMMUNE_THYROID_DISEASE	53	Autoimmune thyroid disease	4	0.0755	5.9e-06	immune
DING_LUNG_CANCER_MUTATED_SIGNIFICANTLY	26	The lung adenocarcinoma TSP (tumor sequencing project) genes that were found significantly mutated by at least one method.	3	0.1154	2.62e-05	cancer
KEGG_ANTIGEN_PROCESSING_AND_PRESENTATION	89	Antigen processing and presentation	4	0.0449	4.64e-05	immune
KEGG_REGULATION_OF_AUTOPHAGY	35	Regulation of autophagy	3	0.0857	6.5e-05	immune
DING_LUNG_CANCER_MUTATED_RECURRENTLY	6	The lung adenocarcinoma TSP (tumor sequencing project) genes bearing recurrent somatic mutations.	2	0.3333	7.28e-05	cancer
KEGG_BLADDER_CANCER	42	Bladder cancer	3	0.0714	0.000113	cancer
TCGA_GLIOBLASTOMA_MUTATED	8	Genes significantly mutated in 91 glioblastoma samples.	2	0.25	0.000136	cancer
KEGG_ENDOMETRIAL_CANCER	52	Endometrial cancer	3	0.0577	0.000214	cancer
KEGG_NON_SMALL_CELL_LUNG_CANCER	54	Non-small cell lung cancer	3	0.0556	0.000239	cancer
KEGG_NATURAL_KILLER_CELL_MEDIATED_CYTOTOXICITY	137	Natural killer cell mediated cytotoxicity	4	0.0292	0.000247	immune
KEGG_CYTOSOLIC_DNA_SENSING_PATHWAY	56	Cytosolic DNA-sensing pathway	3	0.0536	0.000266	immune
SMID_BREAST_CANCER_ERBB2_UP	147	Genes up-regulated in the erbb2 subype of breast cancer samples, characterized by higher expression of ERBB2 [GeneID=2064].	4	0.0272	0.000323	cancer
PID_CD8TCRDOWNSTREAMPATHWAY	65	Downstream signaling in na&#xef;ve CD8+ T cells	3	0.0462	0.000414	immune
INAMURA_LUNG_CANCER_SCC_UP	14	Up-regulated genes characteristic to the squamous cell carcinoma (SCC) type of non-small cell lung cancer (NSCLC).	2	0.1429	0.000437	cancer
PIEPOLI_LGI1_TARGETS_UP	15	Up-regulated genes in U87 cells (glioblastoma multiforme, GBM) engineered to stably express LGI1 [GeneID=9211].	2	0.1333	0.000503	cancer
KEGG_PANCREATIC_CANCER	70	Pancreatic cancer	3	0.0429	0.000514	cancer
KEGG_RIG_I_LIKE_RECEPTOR_SIGNALING_PATHWAY	71	RIG-I-like receptor signaling pathway	3	0.0423	0.000536	immune
BENPORATH_PRC2_TARGETS	652	Set 'PRC2 targets': Polycomb Repression Complex 2 (PRC) targets; identified by ChIP on chip on human embryonic stem cells as genes that: posess the trimethylated H3K27 mark in their promoters and are bound by SUZ12 [GeneID=23512] and EED [GeneID=8726] Polycomb proteins.	7	0.0107	0.000568
REACTOME_TIE2_SIGNALING	17	Genes involved in Tie2 Signaling	2	0.1176	0.00065
BIOCARTA_TEL_PATHWAY	18	Telomeres, Telomerase, Cellular Aging, and Immortality	2	0.1111	0.00073	cancer
HONRADO_BREAST_CANCER_BRCA1_VS_BRCA2	18	Genes distinguishing between breast cancer tumors bearing mutations in BRCA1 [GeneID=672] and those with mutated BRCA2 [GeneID=675].	2	0.1111	0.00073	cancer
KEGG_PROSTATE_CANCER	89	Prostate cancer	3	0.0337	0.00104	cancer
REACTOME_GRB2_EVENTS_IN_ERBB2_SIGNALING	22	Genes involved in GRB2 events in ERBB2 signaling	2	0.0909	0.0011	cancer
DUTERTRE_ESTRADIOL_RESPONSE_6HR_DN	91	Genes down-regulated in MCF7 cells (breast cancer) at 6 h of estradiol [PubChemID=5757] treatment.	3	0.033	0.0011	cancer
REACTOME_REGULATION_OF_IFNA_SIGNALING	24	Genes involved in Regulation of IFNA signaling	2	0.0833	0.00131	immune
BERTUCCI_INVASIVE_CARCINOMA_DUCTAL_VS_LOBULAR_UP	25	Genes up-regulated in the invasive ductal carcinoma (IDC) compared to the invasive lobular carcinoma (ILC), the two major pathological types of breast cancer.	2	0.08	0.00142	cancer
REACTOME_SIGNALING_BY_ERBB2	101	Genes involved in Signaling by ERBB2	3	0.0297	0.00149	cancer
KEGG_TOLL_LIKE_RECEPTOR_SIGNALING_PATHWAY	102	Toll-like receptor signaling pathway	3	0.0294	0.00154	immune
CHIN_BREAST_CANCER_COPY_NUMBER_UP	27	Genes from common regions of gains observed in more than 15% of 148 primary breast cancer tumors.	2	0.0741	0.00165	cancer
ABE_VEGFA_TARGETS_30MIN	29	Genes up-regulated in HUVEC cells (endothelium) at 30 min after VEGFA [GeneID=7422] stimulation.	2	0.069	0.00191	cancer
KEGG_THYROID_CANCER	29	Thyroid cancer	2	0.069	0.00191	cancer
REACTOME_TRAF6_MEDIATED_IRF7_ACTIVATION	30	Genes involved in TRAF6 mediated IRF7 activation	2	0.0667	0.00204	immune
BENPORATH_EED_TARGETS	1062	Set 'Eed targets': genes identified by ChIP on chip as targets of the Polycomb protein EED [GeneID=8726] in human embryonic stem cells.	8	0.0075	0.00223
KOKKINAKIS_METHIONINE_DEPRIVATION_96HR_UP	117	Genes up-regulated in MEWO cells (melanoma) after 96 h of methionine [PubChem=876] deprivation.	3	0.0256	0.00227
FRIDMAN_IMMORTALIZATION_DN	34	Genes down-regulated in immortalized cell lines.	2	0.0588	0.00262	cancer
KEGG_AXON_GUIDANCE	129	Axon guidance	3	0.0233	0.003	cancer
BENPORATH_ES_WITH_H3K27ME3	1118	Set 'H3K27 bound': genes posessing the trimethylated H3K27 (H3K27me3) mark in their promoters in human embryonic stem cells, as identified by ChIP on chip.	8	0.0072	0.00306	cancer
REACTOME_CYTOKINE_SIGNALING_IN_IMMUNE_SYSTEM	270	Genes involved in Cytokine Signaling in Immune system	4	0.0148	0.00306	immune
REACTOME_FACTORS_INVOLVED_IN_MEGAKARYOCYTE_DEVELOPMENT_AND_PLATELET_PRODUCTION	132	Genes involved in Factors involved in megakaryocyte development and platelet production	3	0.0227	0.0032	immune
PID_EPHBFWDPATHWAY	40	EPHB forward signaling	2	0.05	0.00361	cancer
VART_KSHV_INFECTION_ANGIOGENIC_MARKERS_DN	138	Angiogenic markers down-regulated in lymph endothelial cells upon infection with KSHV (Kaposi's sarcoma herpes virus).	3	0.0217	0.00362
REACTOME_HEMOSTASIS	466	Genes involved in Hemostasis	5	0.0107	0.00372
MODY_HIPPOCAMPUS_PRENATAL	42	Genes highly expressed in prenatal hippocampus (cluster 1).	2	0.0476	0.00397
ACEVEDO_LIVER_CANCER_WITH_H3K27ME3_UP	295	Genes whose promoters display higher levels of histone H3 trimethylation mark at K27 (H3K27me3) in hepatocellular carcinoma (HCC) compared to normal liver.	4	0.0136	0.0042
PID_ERBB2ERBB3PATHWAY	44	ErbB2/ErbB3 signaling events	2	0.0455	0.00435	cancer
IVANOVA_HEMATOPOIESIS_STEM_CELL_LONG_TERM	302	Genes in the expression cluster 'LT-HSC Shared': up-regulated in long term hematopoietic stem cells (LT-HSC) from adult bone marrow and fetal liver.	4	0.0132	0.00456
KEGG_JAK_STAT_SIGNALING_PATHWAY	155	Jak-STAT signaling pathway	3	0.0194	0.00501	cancer
ICHIBA_GRAFT_VERSUS_HOST_DISEASE_35D_DN	49	Hepatic graft versus host disease (GVHD), day 35: genes down-regulated in allogeneic vs syngeneic bone marrow transplant.	2	0.0408	0.00537	immune
Gene/Gene Set Overlap Matrix
Gene Symbol	Description	NIKOLSKY_BREAST_CANCER_17Q11_Q21_AMPLICON	FARMER_BREAST_CANCER_CLUSTER_8	KEGG_AUTOIMMUNE_THYROID_DISEASE	DING_LUNG_CANCER_MUTATED_SIGNIFICANTLY	KEGG_ANTIGEN_PROCESSING_AND_PRESENTATION	KEGG_REGULATION_OF_AUTOPHAGY	DING_LUNG_CANCER_MUTATED_RECURRENTLY	KEGG_BLADDER_CANCER	TCGA_GLIOBLASTOMA_MUTATED	KEGG_ENDOMETRIAL_CANCER	KEGG_NON_SMALL_CELL_LUNG_CANCER	KEGG_NATURAL_KILLER_CELL_MEDIATED_CYTOTOXICITY	KEGG_CYTOSOLIC_DNA_SENSING_PATHWAY	SMID_BREAST_CANCER_ERBB2_UP	PID_CD8TCRDOWNSTREAMPATHWAY	INAMURA_LUNG_CANCER_SCC_UP	PIEPOLI_LGI1_TARGETS_UP	KEGG_PANCREATIC_CANCER	KEGG_RIG_I_LIKE_RECEPTOR_SIGNALING_PATHWAY	BENPORATH_PRC2_TARGETS	REACTOME_TIE2_SIGNALING	BIOCARTA_TEL_PATHWAY	HONRADO_BREAST_CANCER_BRCA1_VS_BRCA2	KEGG_PROSTATE_CANCER	REACTOME_GRB2_EVENTS_IN_ERBB2_SIGNALING	DUTERTRE_ESTRADIOL_RESPONSE_6HR_DN	REACTOME_REGULATION_OF_IFNA_SIGNALING	BERTUCCI_INVASIVE_CARCINOMA_DUCTAL_VS_LOBULAR_UP	REACTOME_SIGNALING_BY_ERBB2	KEGG_TOLL_LIKE_RECEPTOR_SIGNALING_PATHWAY	CHIN_BREAST_CANCER_COPY_NUMBER_UP	ABE_VEGFA_TARGETS_30MIN	KEGG_THYROID_CANCER	REACTOME_TRAF6_MEDIATED_IRF7_ACTIVATION	BENPORATH_EED_TARGETS	KOKKINAKIS_METHIONINE_DEPRIVATION_96HR_UP	FRIDMAN_IMMORTALIZATION_DN	KEGG_AXON_GUIDANCE	BENPORATH_ES_WITH_H3K27ME3	REACTOME_CYTOKINE_SIGNALING_IN_IMMUNE_SYSTEM	REACTOME_FACTORS_INVOLVED_IN_MEGAKARYOCYTE_DEVELOPMENT_AND_PLATELET_PRODUCTION	PID_EPHBFWDPATHWAY	VART_KSHV_INFECTION_ANGIOGENIC_MARKERS_DN	REACTOME_HEMOSTASIS	MODY_HIPPOCAMPUS_PRENATAL	ACEVEDO_LIVER_CANCER_WITH_H3K27ME3_UP	PID_ERBB2ERBB3PATHWAY	IVANOVA_HEMATOPOIESIS_STEM_CELL_LONG_TERM
ERBB2	v-erb-b2 erythroblastic leukemia viral oncogene homolog 2, neuro/glioblastoma derived oncogene homolog (avian)	NIKOLSKY_BREAST_CANCER_17Q11_Q21_AMPLICON	FARMER_BREAST_CANCER_CLUSTER_8						KEGG_BLADDER_CANCER	TCGA_GLIOBLASTOMA_MUTATED	KEGG_ENDOMETRIAL_CANCER	KEGG_NON_SMALL_CELL_LUNG_CANCER			SMID_BREAST_CANCER_ERBB2_UP				KEGG_PANCREATIC_CANCER						KEGG_PROSTATE_CANCER	REACTOME_GRB2_EVENTS_IN_ERBB2_SIGNALING	DUTERTRE_ESTRADIOL_RESPONSE_6HR_DN		BERTUCCI_INVASIVE_CARCINOMA_DUCTAL_VS_LOBULAR_UP	REACTOME_SIGNALING_BY_ERBB2		CHIN_BREAST_CANCER_COPY_NUMBER_UP					KOKKINAKIS_METHIONINE_DEPRIVATION_96HR_UP							VART_KSHV_INFECTION_ANGIOGENIC_MARKERS_DN				PID_ERBB2ERBB3PATHWAY
GRB7	growth factor receptor-bound protein 7	NIKOLSKY_BREAST_CANCER_17Q11_Q21_AMPLICON	FARMER_BREAST_CANCER_CLUSTER_8												SMID_BREAST_CANCER_ERBB2_UP							REACTOME_TIE2_SIGNALING					DUTERTRE_ESTRADIOL_RESPONSE_6HR_DN		BERTUCCI_INVASIVE_CARCINOMA_DUCTAL_VS_LOBULAR_UP	REACTOME_SIGNALING_BY_ERBB2													PID_EPHBFWDPATHWAY		REACTOME_HEMOSTASIS
PNMT	phenylethanolamine N-methyltransferase	NIKOLSKY_BREAST_CANCER_17Q11_Q21_AMPLICON	FARMER_BREAST_CANCER_CLUSTER_8												SMID_BREAST_CANCER_ERBB2_UP
STARD3	START domain containing 3	NIKOLSKY_BREAST_CANCER_17Q11_Q21_AMPLICON													SMID_BREAST_CANCER_ERBB2_UP
TOP2A	topoisomerase (DNA) II alpha 170kDa	NIKOLSKY_BREAST_CANCER_17Q11_Q21_AMPLICON															INAMURA_LUNG_CANCER_SCC_UP							HONRADO_BREAST_CANCER_BRCA1_VS_BRCA2								CHIN_BREAST_CANCER_COPY_NUMBER_UP														MODY_HIPPOCAMPUS_PRENATAL
IKZF3	IKAROS family zinc finger 3 (Aiolos)	NIKOLSKY_BREAST_CANCER_17Q11_Q21_AMPLICON																			BENPORATH_PRC2_TARGETS															BENPORATH_EED_TARGETS				BENPORATH_ES_WITH_H3K27ME3
NEUROD2	neurogenic differentiation 2	NIKOLSKY_BREAST_CANCER_17Q11_Q21_AMPLICON																			BENPORATH_PRC2_TARGETS															BENPORATH_EED_TARGETS				BENPORATH_ES_WITH_H3K27ME3
PLXDC1	plexin domain containing 1	NIKOLSKY_BREAST_CANCER_17Q11_Q21_AMPLICON																																										VART_KSHV_INFECTION_ANGIOGENIC_MARKERS_DN
NR1D1	nuclear receptor subfamily 1, group D, member 1	NIKOLSKY_BREAST_CANCER_17Q11_Q21_AMPLICON
FBXL20	F-box and leucine-rich repeat protein 20	NIKOLSKY_BREAST_CANCER_17Q11_Q21_AMPLICON
PPP1R1B	protein phosphatase 1, regulatory (inhibitor) subunit 1B (dopamine and cAMP regulated phosphoprotein, DARPP-32)	NIKOLSKY_BREAST_CANCER_17Q11_Q21_AMPLICON
TCAP	titin-cap (telethonin)	NIKOLSKY_BREAST_CANCER_17Q11_Q21_AMPLICON
FBXO47	-	NIKOLSKY_BREAST_CANCER_17Q11_Q21_AMPLICON
IFNA6	interferon, alpha 6			KEGG_AUTOIMMUNE_THYROID_DISEASE		KEGG_ANTIGEN_PROCESSING_AND_PRESENTATION	KEGG_REGULATION_OF_AUTOPHAGY						KEGG_NATURAL_KILLER_CELL_MEDIATED_CYTOTOXICITY	KEGG_CYTOSOLIC_DNA_SENSING_PATHWAY		PID_CD8TCRDOWNSTREAMPATHWAY				KEGG_RIG_I_LIKE_RECEPTOR_SIGNALING_PATHWAY								REACTOME_REGULATION_OF_IFNA_SIGNALING			KEGG_TOLL_LIKE_RECEPTOR_SIGNALING_PATHWAY				REACTOME_TRAF6_MEDIATED_IRF7_ACTIVATION						REACTOME_CYTOKINE_SIGNALING_IN_IMMUNE_SYSTEM	REACTOME_FACTORS_INVOLVED_IN_MEGAKARYOCYTE_DEVELOPMENT_AND_PLATELET_PRODUCTION			REACTOME_HEMOSTASIS		ACEVEDO_LIVER_CANCER_WITH_H3K27ME3_UP
IFNA2	interferon, alpha 2			KEGG_AUTOIMMUNE_THYROID_DISEASE		KEGG_ANTIGEN_PROCESSING_AND_PRESENTATION	KEGG_REGULATION_OF_AUTOPHAGY						KEGG_NATURAL_KILLER_CELL_MEDIATED_CYTOTOXICITY	KEGG_CYTOSOLIC_DNA_SENSING_PATHWAY		PID_CD8TCRDOWNSTREAMPATHWAY				KEGG_RIG_I_LIKE_RECEPTOR_SIGNALING_PATHWAY								REACTOME_REGULATION_OF_IFNA_SIGNALING			KEGG_TOLL_LIKE_RECEPTOR_SIGNALING_PATHWAY				REACTOME_TRAF6_MEDIATED_IRF7_ACTIVATION						REACTOME_CYTOKINE_SIGNALING_IN_IMMUNE_SYSTEM	REACTOME_FACTORS_INVOLVED_IN_MEGAKARYOCYTE_DEVELOPMENT_AND_PLATELET_PRODUCTION			REACTOME_HEMOSTASIS
IFNA13	interferon, alpha 13			KEGG_AUTOIMMUNE_THYROID_DISEASE		KEGG_ANTIGEN_PROCESSING_AND_PRESENTATION	KEGG_REGULATION_OF_AUTOPHAGY						KEGG_NATURAL_KILLER_CELL_MEDIATED_CYTOTOXICITY	KEGG_CYTOSOLIC_DNA_SENSING_PATHWAY						KEGG_RIG_I_LIKE_RECEPTOR_SIGNALING_PATHWAY											KEGG_TOLL_LIKE_RECEPTOR_SIGNALING_PATHWAY																ACEVEDO_LIVER_CANCER_WITH_H3K27ME3_UP
HLA-DRB5	major histocompatibility complex, class II, DR beta 5			KEGG_AUTOIMMUNE_THYROID_DISEASE		KEGG_ANTIGEN_PROCESSING_AND_PRESENTATION																																			REACTOME_CYTOKINE_SIGNALING_IN_IMMUNE_SYSTEM
TP53	tumor protein p53 (Li-Fraumeni syndrome)				DING_LUNG_CANCER_MUTATED_SIGNIFICANTLY			DING_LUNG_CANCER_MUTATED_RECURRENTLY	KEGG_BLADDER_CANCER	TCGA_GLIOBLASTOMA_MUTATED	KEGG_ENDOMETRIAL_CANCER	KEGG_NON_SMALL_CELL_LUNG_CANCER							KEGG_PANCREATIC_CANCER				BIOCARTA_TEL_PATHWAY	HONRADO_BREAST_CANCER_BRCA1_VS_BRCA2	KEGG_PROSTATE_CANCER									KEGG_THYROID_CANCER			KOKKINAKIS_METHIONINE_DEPRIVATION_96HR_UP	FRIDMAN_IMMORTALIZATION_DN				REACTOME_FACTORS_INVOLVED_IN_MEGAKARYOCYTE_DEVELOPMENT_AND_PLATELET_PRODUCTION			REACTOME_HEMOSTASIS	MODY_HIPPOCAMPUS_PRENATAL
KRAS	v-Ki-ras2 Kirsten rat sarcoma viral oncogene homolog				DING_LUNG_CANCER_MUTATED_SIGNIFICANTLY			DING_LUNG_CANCER_MUTATED_RECURRENTLY	KEGG_BLADDER_CANCER		KEGG_ENDOMETRIAL_CANCER	KEGG_NON_SMALL_CELL_LUNG_CANCER	KEGG_NATURAL_KILLER_CELL_MEDIATED_CYTOTOXICITY			PID_CD8TCRDOWNSTREAMPATHWAY			KEGG_PANCREATIC_CANCER			REACTOME_TIE2_SIGNALING	BIOCARTA_TEL_PATHWAY		KEGG_PROSTATE_CANCER	REACTOME_GRB2_EVENTS_IN_ERBB2_SIGNALING				REACTOME_SIGNALING_BY_ERBB2			ABE_VEGFA_TARGETS_30MIN	KEGG_THYROID_CANCER					KEGG_AXON_GUIDANCE		REACTOME_CYTOKINE_SIGNALING_IN_IMMUNE_SYSTEM		PID_EPHBFWDPATHWAY		REACTOME_HEMOSTASIS			PID_ERBB2ERBB3PATHWAY
EPHA5	EPH receptor A5				DING_LUNG_CANCER_MUTATED_SIGNIFICANTLY													PIEPOLI_LGI1_TARGETS_UP			BENPORATH_PRC2_TARGETS															BENPORATH_EED_TARGETS			KEGG_AXON_GUIDANCE	BENPORATH_ES_WITH_H3K27ME3				VART_KSHV_INFECTION_ANGIOGENIC_MARKERS_DN					IVANOVA_HEMATOPOIESIS_STEM_CELL_LONG_TERM
DSC3	desmocollin 3																INAMURA_LUNG_CANCER_SCC_UP				BENPORATH_PRC2_TARGETS															BENPORATH_EED_TARGETS				BENPORATH_ES_WITH_H3K27ME3							ACEVEDO_LIVER_CANCER_WITH_H3K27ME3_UP
RYR2	ryanodine receptor 2 (cardiac)																	PIEPOLI_LGI1_TARGETS_UP
UNC5C	unc-5 homolog C (C. elegans)																				BENPORATH_PRC2_TARGETS															BENPORATH_EED_TARGETS			KEGG_AXON_GUIDANCE	BENPORATH_ES_WITH_H3K27ME3
CSMD3	CUB and Sushi multiple domains 3																				BENPORATH_PRC2_TARGETS															BENPORATH_EED_TARGETS				BENPORATH_ES_WITH_H3K27ME3
MAPK4	mitogen-activated protein kinase 4																				BENPORATH_PRC2_TARGETS															BENPORATH_EED_TARGETS				BENPORATH_ES_WITH_H3K27ME3
NBEA	neurobeachin																										DUTERTRE_ESTRADIOL_RESPONSE_6HR_DN																						IVANOVA_HEMATOPOIESIS_STEM_CELL_LONG_TERM
TAC1	tachykinin, precursor 1 (substance K, substance P, neurokinin 1, neurokinin 2, neuromedin L, neurokinin alpha, neuropeptide K, neuropeptide gamma)																																ABE_VEGFA_TARGETS_30MIN			BENPORATH_EED_TARGETS				BENPORATH_ES_WITH_H3K27ME3
IGFBP6	insulin-like growth factor binding protein 6																																				KOKKINAKIS_METHIONINE_DEPRIVATION_96HR_UP	FRIDMAN_IMMORTALIZATION_DN
SCN11A	sodium channel, voltage-gated, type XI, alpha																																														ACEVEDO_LIVER_CANCER_WITH_H3K27ME3_UP
ZAN	zonadhesin																																																IVANOVA_HEMATOPOIESIS_STEM_CELL_LONG_TERM
FUT10	fucosyltransferase 10 (alpha (1,3) fucosyltransferase)																																																IVANOVA_HEMATOPOIESIS_STEM_CELL_LONG_TERM
MKLN1	muskelin 1, intracellular mediator containing kelch motifs
VEPH1	ventricular zone expressed PH domain homolog 1 (zebrafish)
AMPD1	adenosine monophosphate deaminase 1 (isoform M)
KCNT2	potassium channel, subfamily T, member 2
MIB1	mindbomb homolog 1 (Drosophila)
XPNPEP1	X-prolyl aminopeptidase (aminopeptidase P) 1, soluble
UGT2B17	UDP glucuronosyltransferase 2 family, polypeptide B17
PCDH15	protocadherin 15
LANCL3	LanC lantibiotic synthetase component C-like 3 (bacterial)
MRO	maestro
FAT3	FAT tumor suppressor homolog 3 (Drosophila)
C17ORF37	chromosome 17 open reading frame 37
CRKRS	Cdc2-related kinase, arginine/serine-rich
CXORF22	chromosome X open reading frame 22
PERLD1	per1-like domain containing 1
RPS26P2	ribosomal protein S26 pseudogene 2
[truncated: 2 more columns]
