# Supplementary material for: Clinical and molecular characterization of HER2 amplified-pancreatic cancer
Source: Genome Med. 2013 Aug 31;5(8):78. doi: 10.1186/gm482 (PMC3978667; doi:10.1186/gm482)
Supplement: Additional file 8: Figure S2 — Gene expression profiles from 90 pancreatic cancer primary tumors, classified into five intrinsic breast subtypes by the PAM50 classifier. The HER2-amplified patient is highlighted by a white box; genes overexpressed or underexpressed in this patient are highlighted in red and green, respectively. [file gm482-S8.xlsx]

## Sheet: Sheet1
Supplementary Figure 2: Gene expression profiles from 90 pancreatic cancer primary tumours, classified into 5 intrinsic breast subtypes by the PAM50 classifier. The HER2-amplified patient is highlighted by a white box; genes over or under-expressed in this patient are highlighted in red and green, respectively
