# Supplementary material for: Clinical and molecular characterization of HER2 amplified-pancreatic cancer
Source: Genome Med. 2013 Aug 31;5(8):78. doi: 10.1186/gm482 (PMC3978667; doi:10.1186/gm482)
Supplement: Additional file 9: Figure S3 — Algorithm for diagnostic testing for HER2 amplification. [file gm482-S9.xlsx]

## Sheet: Sheet1
Supplementary Figure 3: Algorithm for Diagnostic testing for HER2 amplification.
