# Supplementary material for: Clinical and molecular characterization of HER2 amplified-pancreatic cancer
Source: Genome Med. 2013 Aug 31;5(8):78. doi: 10.1186/gm482 (PMC3978667; doi:10.1186/gm482)
Supplement: Additional file 10: Table S9 — Incidence of and deaths from HER2-amplified cancers in the USA. Extrapolating from the frequency of HER2 amplifications identified from current projects from The Cancer Genome Atlas (TCGA) and our own International Cancer Genome Consortium (ICGC) pancreatic ductal adenocarcinoma (PDAC) project, with the estimated number of new cancer cases in the USA in 2012. From the 1.37 million expected cases, we would expect 54,000 (3.94%) new cases of HER2-amplified cancer. Excluding breast and stomach, for which HER2 diagnostic assays are common practice, we expect 740,000 new cases, 22,000 of which will be HER2-amplified. Extrapolating from the number of immunohistochemistry (IHC) and in situ hybridization (ISH) assays to identify HER2-amplified PDAC (see Additional file 9: Figure S3), to identify these additional cases, we would expect to perform 742,000 IHC and 117,000 FISH assays, of which 22,000 will be confirmed (that is, will have IHC staining of 2+ or 3+ and be ISH-positive). Figure S4. Prevalence of HER2 amplification (≥4 copies) in cancer: data from The Cancer Genome Atlas (TCGA), via the cBio portal, and the International Cancer Genome Consortium (ICGC) [9]. [file gm482-S10.xlsx]

## Sheet: Table 9
Supplementary Table 9: Incidence and deaths for HER2 Amplified cancers in the USA. Extrapolating from the frequency of HER2 amplifications identified from current TCGA projects and our own ICGC PDAC project, with the estimated number of new cancer cases in the USA in 2012 (Siegel et al, 2012): from the 1.37M expected cases, we expect 54,000 (3.94%) new cases of HER2-amplified cancer. Excluding br…
Cancer Type	estimated new cases 2012	estimated deaths 2012	comment	data source	TCGA frequency of HER2 gain (%)	estimated new cases in 2012 with HER2 gain	estimated deaths in 2012 with HER2 gain
Breast Invasive Carcinoma (TCGA, Nature 2012)	229060	39920		Siegel2012	12.9	29548.7	5149.68
Stomach Adenocarcinoma (TCGA, Provisional)	21320	10540		Siegel2012	12.9	2750.28	1359.66
Bladder Urothelial Carcinoma (TCGA, Provisional)	73510	14880		Siegel2012	6.8	4998.68	1011.84
Uterine Corpus Endometrioid Carcinoma (TCGA, Provisional)	47130	8010		Siegel2012	5.5	2592.15	440.55
Cervical Squamous Cell Carcinoma (TCGA, Provisional)	12170	4220		Siegel2012	4.4	535.48	185.68
Colon and Rectum Adenocarcinoma (TCGA, Nature 2012)	143460	51690	2012 frequency estimates from colon + rectum	Siegel2012	3.1	4447.26	1602.39
Head and Neck Squamous Cell Carcinoma (TCGA, Provisional)	52610	38380	2012 estimates from: oral cavity & pharynx (tongue, mouth, pharynx, other) and larynx	Siegel2012	2.4	1262.64	921.12
Lung & bronchus cancer	226160	160340	TCGA frequency as average of Lung Adenocarcinoma (TCGA, Provisional; 2.6%) and Lung Squamous Cell Carcinoma (TCGA, Nature 2011; 2.2%)	Siegel2012	2.4	5427.84	3848.16
Ovarian Serous Cystadenocarcinoma (TCGA, Nature 2011)	22280	15500		Siegel2012	2.2	490.16	341
Pancreatic Ductal Adenocarcinoma (ICGC, Nature 2012)	43920	37390		Siegel2012	2.1	922.32	785.19
Kidney & renal pelvis cancer	64770	13570	TCGA frequency as average of Kidney Renal Clear Cell Carcinoma, (1.3%) and Kidney Renal Papillary Cell Carcinoma (1.3%)	Siegel2012	1.3	842.01	176.41
Thyroid Carcinoma (TCGA, Provisional)	56460	1780		Siegel2012	0.4	225.84	7.12
Brain & other nervous system	22910	13700	TCGA frequency as average of lower grade glioma (0%) and Glioblastoma Multiforme (0%).	Siegel2012	0	0	0
Liver Hepatocellular Carcinoma (TCGA, Provisional)	28720	20550	2012 frequency estimates from Liver & intrahepatic bile duct	Siegel2012	0	0	0
Prostate Adenocarcinoma (MSKCC, Cancer Cell 2010)	241740	28170		Siegel2012	0	0	0
Sarcoma (MSKCC/Broad, Nature Genetics 2010)	10700	3800	2010 estimates	Barratina et al, 2010	0	0	0
Skin Cutaneous Melanoma (TCGA, Provisional)	76250	9180		Siegel2012	0	0	0
total, all cancer types sequenced by TCGA/ICGC	1373170	471620			0.0393567	54043.4	15828.8
total, excluding Breast & Stomach, and cancers with 0% HER2 amp	742470	345760			0.0292865	21744.4	9319.46

## Sheet: Figure 4
Supplementary Figure 4: Prevalence of HER2 Amplification (≥4 copies) in cancer: data from The Cancer Genome Atlas (TCGA), via the cBio portal, and the International Cancer Cenome Consortium (ICGC; Biankin et al, 2012).
