# Supplementary material for: Clinical and molecular characterization of HER2 amplified-pancreatic cancer
Source: Genome Med. 2013 Aug 31;5(8):78. doi: 10.1186/gm482 (PMC3978667; doi:10.1186/gm482)
Supplement: Additional file 11: Table S10 — Clinical trials of HER2-amplified cancers, excluding breast and stomach (gastric) cancers. [file gm482-S11.xlsx]

## Sheet: Table 10
Supplementary Table 10: Clinical trials of HER2 amplified cancers excluding Breast and Stomach (Gastric).
Her2 amplification in TCGA/ICGC study	freq %	Herceptin trials or case study	total no.	Her2 IHC result	Her2 FISH result	Her2 status of responders	comment	references
Bladder Urothelial carcinoma (TCGA, Provisional)	6.8	Trastuzumab in patients with Her2 overexpressing localized advanced or metastatic transitional cell carcinoma of bladder: report of 7 cases	7	3+	not done	one patient with stable disease for 19 weeks, others progressed	only 3+ patients were treated. Only trastuzumab given	Salzberg M et al. Eur J Cancer. 2006 Oct;42(15):2660-1
		Trastuzumab in Metastatic Transitional Cell Carcinoma of the Urinary Tract: Report of 6 cases	6	3+	not done	one responder survived with disease stabilization till end of trial (28 months), others died	only 3+ patients were treatedTrastuzumab (as a first-line therapy in 2 patients, a second-line therapy in 3, and a third-line therapy in 1). In 4 patients, trastuzumab was given with paclitaxel and carboplatin. One trastuzumab and one received only trastuzumab.	Peyromaure M etal. European Urology Volume 48, Issue 5, November 2005, Pages 771–778
Uterine corpus Endometroid carcinoma (TCGA, Provsional)	5.5	trastuzumab treatment in advanced or recurrent endometrial carcinoma expression her2	2	2+ and 3+	+	both responded (confirmed by serial CT) with prolonged surivival	one patient had trastuzumab alone, the other had trastuzumab + carboplatin following radiation and/or salvage chemotherapy	Santin AD International Journal of Gynecology and Obstetrics
Cervical Squamous cell carcinoma (TCGA Provisional)	4.4	none
Colon and Rectum adenocarcinoma (TCGA, Nature 2012)	3.1	Low overexpression of HER-2/neu in advanced colorectal cancer limits the usefulness of trastuzumab (Herceptin) and irinotecan as therapy. A phase II trial.	9	2+ or 3+	not done	5 of 7 assessable patients showed partial responses	patients given trastuzumab and irinotecan	Ramanathan RK Cancer Invest. 2004;22(6):858-65
Non small cell lung cancer (TCGC provisional, TCGA Nature 2012)	4.8	Trastuzumab in treatment of advanced NSCLC	56	1+, 2+, 3+	not done	13 patients (7/21 1+, 4/23 2+, 2/8 3+)	criteria include: recurrent or stage IIIB/IV disease, any HER2 staining	Langer CJ JCO v22 n7 april 2004
		HER2 Mutation and Response to Trastuzumab Therapy in Non–Small-Cell Lung Cancer - case study	1	?	+	FISH showed HER2 and EGFR mutation and amplification (EGFR exon21, HER2 exon20)	disease was initially resistant to TKI, taxane, cisplatin; multiple lung recurrences after 2 years; After 4 months herceptin+paclitaxal, lung mets almost completely disappeared on CT	Capppuzzo F NEJM 2006 354:2619-2621
Head and neck Squamous cell carcinoma (TCGA, Provisional)	2.4	none
Ovarian serous cystadenocarcinoma (TCGA, Nature 2011)	2.2	phase 2 trial of Trastuzumab, in Patients With Recurrent or Refractory Ovarian or Primary Peritoneal Carcinoma With Overexpression of HER2	45	2+ or 3+	none	1 CR, 2 PR, 16 stable disease, 22 disease progression	study did not describe response between 2+ and 3+ patients; 45 patients with 2+/3+ were recruited for study and FISH is unknown	Bookman MA JCO 2003 jan 15 v21 no2 283-290
		phase 2 study Her2 overexpression/amplification and trastuzumab treatment in advanced ovarian cancer	7	2+ or 3+	+	3 CR 2 stable disease	only 7 patients with Her2 overexpression and Her2 amplification were recruited for study	Ray-coquard I Clinical Ovarian Cancer 2008; 1(1):54-59
Pancreatic Ductal Adenocarcinoma (ICGC, Nature 2012)	2.1	Multicentre phase 2 trial of trastuzumab and capecitabine in patients with HER2 overexpressing metastatic pancreatic cancer	17	2+ or 3+	yes (n=8)	4 patients alive and free of PD after 12 weeks, 13 progressed	criteria: 2+ with amplification or 3+ (FISH was later performed retrospectively on 3+ patients and 7 of 11 analysed were positive); study closely prematurely because low her2 expression and slow recruitment after screening 212 patients	Harder J British Journal of Cancer 2012 106:1033-1038
		Herceptin and gemcitabine for metastatic pancreatic cancers that overexpress Her2	34	2+ or 3+	yes (n=2)	2 with partial response	two patients with gene amplification died from complications and did not have herceptin treatment (later excluded from study)	Safran H Cancer Investigation 2004 v22(5):706-712
Kidney Papillary renal cell carcinoma (TCGA, provisional)	1.3	none
Thyroid carcinoma (TCGA, provisional)	0.4	none
